# Supplementary material for: Temperature-Dependent Effects of Induced Hyperthermia, Including Whole-Body Hyperthermia, on the Hallmarks of Cancer: A Systematic Review
Source: Cancers (Basel). 2025 Nov 28;17(23):3824. doi: 10.3390/cancers17233824 (PMC12691179; doi:10.3390/cancers17233824)
Supplement: Supplementary file 1 [file cancers-17-03824-s001.zip]

Archive with 3 entries (2 files):
- cancers-3995488-supplementary/
- cancers-3995488-supplementary/Supplementary File S1 PRISMA_2020_checklist.pdf
- cancers-3995488-supplementary/Supplementary File S2 Hyperthermia_Hallmarks of Cancer_Summary_Table.pdf
